# Supplementary material for: Elevated serum polyclonal immunoglobulin free light chains in patients with severe asthma
Source: Front Pharmacol. 2023 Jun 16;14:1126535. doi: 10.3389/fphar.2023.1126535 (PMC10311563; doi:10.3389/fphar.2023.1126535)
Supplement: Supplementary file 3 [file DataSheet6.xls]

## Sheet: correlation table.csv
	FVC_perc_pred	FVC_perc_pred_post	FEV1/FVC	FEF25-75_perc_pred	FEV1/FVC_post	FEF25-75percpred_p	FVC_post	PEF_post	FEV1_perc_pred_pos	PEF_perc_pred_post	FEV1_perc_pred	PEF_perc_pred	FEF25-75	FEF25-75_post	FVC	PEF	FEV1	FEV1_post	K/L	FENO	Total_IgE	Specific_IgE	Eosinoph_number	Eosinoph_percent	Kfree	Lfree	KplusL	Age	Neutroph_number	Neutroph_percent	Pack/years	CRP
FVC_perc_pred	1	0.73907	0.41536	0.49563	0.34539	0.48766	0.60888	0.49168	0.77412	0.60672	0.87199	0.75402	0.58722	0.57616	0.73497	0.63217	0.71103	0.64436	0.061001	-0.075924	-0.1793	0.03484	0.061338	0.0096145	-0.066344	-0.10053	-0.090915	-0.44562	-0.53017	-0.57351	-0.24908	-0.25746
FVC_perc_pred_post	0.73907	1	0.12495	0.18232	0.43944	0.44463	0.65213	0.50204	0.82834	0.65103	0.53243	0.49098	0.28788	0.48397	0.47185	0.38361	0.41172	0.60396	0.02343	-0.046164	-0.056211	0.047626	0.079872	0.021528	-0.054281	-0.044583	-0.050244	-0.27057	-0.26709	-0.2914	-0.11666	-0.094391
FEV1/FVC	0.41536	0.12495	1	0.82707	0.80534	0.63478	0.41262	0.50118	0.6176	0.55825	0.79134	0.69322	0.82295	0.6733	0.52518	0.62723	0.71799	0.62943	0.023907	-0.13489	-0.049901	0.022436	-0.17652	-0.27473	-0.3364	-0.33421	-0.34736	-0.66571	-0.68843	-0.75244	-0.30467	-0.42795
FEF25-75_perc_pred	0.49563	0.18232	0.82707	1	0.61628	0.75918	0.41851	0.49187	0.57595	0.46746	0.77525	0.61962	0.80994	0.62469	0.55803	0.62825	0.70585	0.58893	0.0076553	-0.10716	-0.096391	0.040953	-0.19019	-0.25498	-0.23607	-0.23935	-0.24717	-0.50727	-0.66022	-0.70479	-0.28425	-0.36912
FEV1/FVC_post	0.34539	0.43944	0.80534	0.61628	1	0.67717	0.54359	0.60174	0.80039	0.69711	0.62619	0.57579	0.64517	0.69786	0.42134	0.51411	0.57269	0.71411	-0.024385	-0.087753	-0.012518	0.081806	-0.092848	-0.21381	-0.33253	-0.29099	-0.31815	-0.60424	-0.56114	-0.61948	-0.27715	-0.37643
FEF25-75percpred_p	0.48766	0.44463	0.63478	0.75918	0.67717	1	0.55607	0.60385	0.70495	0.60656	0.65531	0.57697	0.6245	0.812	0.53214	0.58989	0.61473	0.66067	-0.085259	-0.062592	0.0039048	0.12758	-0.091125	-0.16534	-0.355	-0.25921	-0.30661	-0.47564	-0.54577	-0.58792	-0.23845	-0.32974
FVC_post	0.60888	0.65213	0.41262	0.41851	0.54359	0.55607	1	0.87434	0.75465	0.74731	0.63674	0.68721	0.6687	0.77186	0.90483	0.82287	0.84361	0.95506	0.072561	0.032488	0.0603	0.076944	-0.1305	-0.21417	-0.28578	-0.2767	-0.29092	-0.63338	-0.49376	-0.52274	-0.20272	-0.26486
PEF_post	0.49168	0.50204	0.50118	0.49187	0.60174	0.60385	0.87434	1	0.70564	0.89347	0.61358	0.78324	0.62673	0.71903	0.7954	0.89808	0.78143	0.87767	0.042645	0.15737	0.084735	0.053294	-0.028514	-0.097861	-0.22991	-0.22147	-0.23337	-0.52823	-0.57261	-0.60831	-0.25438	-0.35025
FEV1_perc_pred_pos	0.77412	0.82834	0.6176	0.57595	0.80039	0.70495	0.75465	0.70564	1	0.82837	0.83069	0.75137	0.65618	0.75388	0.66837	0.66194	0.71796	0.84037	0.0050743	-0.042168	-0.056011	0.065415	-0.0048951	-0.099019	-0.2124	-0.19577	-0.20982	-0.52521	-0.56542	-0.62607	-0.26965	-0.33584
PEF_perc_pred_post	0.60672	0.65103	0.55825	0.46746	0.69711	0.60656	0.74731	0.89347	0.82837	1	0.69708	0.85796	0.56901	0.68553	0.65425	0.78843	0.67526	0.78805	-0.027334	0.10863	0.024523	0.03814	0.12317	0.039599	-0.13217	-0.11528	-0.12649	-0.46579	-0.56656	-0.64082	-0.25236	-0.34779
FEV1_perc_pred	0.87199	0.53243	0.79134	0.77525	0.62619	0.65531	0.63674	0.61358	0.83069	0.69708	1	0.87132	0.84103	0.7438	0.78902	0.77754	0.8735	0.77278	0.028358	-0.091164	-0.12764	0.035612	-0.064254	-0.14519	-0.21137	-0.22547	-0.22835	-0.61165	-0.70625	-0.77085	-0.31301	-0.39767
PEF_perc_pred	0.75402	0.49098	0.69322	0.61962	0.57579	0.57697	0.68721	0.78324	0.75137	0.85796	0.87132	1	0.73287	0.70583	0.78505	0.91107	0.82696	0.77262	0.029139	0.042936	-0.067978	0.03247	0.029446	-0.039141	-0.16961	-0.19011	-0.18913	-0.54441	-0.67213	-0.73249	-0.2852	-0.39485
FEF25-75	0.58722	0.28788	0.82295	0.80994	0.64517	0.6245	0.6687	0.62673	0.65618	0.56901	0.84103	0.73287	1	0.8453	0.79469	0.76512	0.91906	0.81605	0.00012479	-0.081486	-0.0089162	0.14738	-0.24181	-0.33583	-0.3506	-0.32772	-0.34899	-0.77039	-0.67565	-0.71249	-0.3259	-0.37
FEF25-75_post	0.57616	0.48397	0.6733	0.62469	0.69786	0.812	0.77186	0.71903	0.75388	0.68553	0.7438	0.70583	0.8453	1	0.77093	0.73767	0.84155	0.86888	-0.063307	-0.046076	0.067772	0.19859	-0.17539	-0.27614	-0.42855	-0.33702	-0.38554	-0.73271	-0.5907	-0.6262	-0.28903	-0.33749
FVC	0.73497	0.47185	0.52518	0.55803	0.42134	0.53214	0.90483	0.7954	0.66837	0.65425	0.78902	0.78505	0.79469	0.77093	1	0.90452	0.95957	0.90815	0.095616	0.0080929	-0.01712	0.060496	-0.13872	-0.20677	-0.2711	-0.29019	-0.29381	-0.68401	-0.59548	-0.62801	-0.26033	-0.32573
PEF	0.63217	0.38361	0.62723	0.62825	0.51411	0.58989	0.82287	0.89808	0.66194	0.78843	0.77754	0.91107	0.76512	0.73767	0.90452	1	0.91004	0.86721	0.075965	0.08666	0.016844	0.047484	-0.084673	-0.14801	-0.23025	-0.25245	-0.25332	-0.58814	-0.64799	-0.6909	-0.27053	-0.37659
FEV1	0.71103	0.41172	0.71799	0.70585	0.57269	0.61473	0.84361	0.78143	0.71796	0.67526	0.8735	0.82696	0.91906	0.84155	0.95957	0.91004	1	0.92385	0.066053	-0.037324	-0.01795	0.066746	-0.18063	-0.26529	-0.33359	-0.33536	-0.34733	-0.7589	-0.67703	-0.71811	-0.30569	-0.37941
FEV1_post	0.64436	0.60396	0.62943	0.58893	0.71411	0.66067	0.95506	0.87767	0.84037	0.78805	0.77278	0.77262	0.81605	0.86888	0.90815	0.86721	0.92385	1	0.052037	-0.0044711	0.031161	0.080788	-0.15328	-0.25267	-0.34576	-0.32628	-0.34633	-0.73107	-0.60565	-0.64776	-0.27855	-0.34789
K/L	0.061001	0.02343	0.023907	0.0076553	-0.024385	-0.085259	0.072561	0.042645	0.0050743	-0.027334	0.028358	0.029139	0.00012479	-0.063307	0.095616	0.075965	0.066053	0.052037	1	-0.10952	0.01501	-0.096785	-0.030427	0.0020488	-0.005105	-0.48025	-0.31156	-0.031795	-0.066394	-0.011667	0.017697	-0.12545
FENO	-0.075924	-0.046164	-0.13489	-0.10716	-0.087753	-0.062592	0.032488	0.15737	-0.042168	0.10863	-0.091164	0.042936	-0.081486	-0.046076	0.0080929	0.08666	-0.037324	-0.0044711	-0.10952	1	0.17609	0.19788	0.25252	0.21411	0.1178	0.16824	0.15444	0.19474	-0.023287	-0.047583	-0.057942	-0.055988
Total_IgE	-0.1793	-0.056211	-0.049901	-0.096391	-0.012518	0.0039048	0.0603	0.084735	-0.056011	0.024523	-0.12764	-0.067978	-0.0089162	0.067772	-0.01712	0.016844	-0.01795	0.031161	0.01501	0.17609	1	0.4233	0.13196	0.12943	0.05329	0.064342	0.061845	-0.0070261	0.13706	0.075598	-0.034388	-0.0060052
Specific_IgE	0.03484	0.047626	0.022436	0.040953	0.081806	0.12758	0.076944	0.053294	0.065415	0.03814	0.035612	0.03247	0.14738	0.19859	0.060496	0.047484	0.066746	0.080788	-0.096785	0.19788	0.4233	1	0.30406	0.29401	0.12854	0.1333	0.13565	-0.10506	0.0078093	-0.021173	-0.18635	-0.0081113
Eosinoph_number	0.061338	0.079872	-0.17652	-0.19019	-0.092848	-0.091125	-0.1305	-0.028514	-0.0048951	0.12317	-0.064254	0.029446	-0.24181	-0.17539	-0.13872	-0.084673	-0.18063	-0.15328	-0.030427	0.25252	0.13196	0.30406	1	0.95755	0.44853	0.38204	0.42148	0.19219	0.36594	0.20498	-0.049049	0.0435
Eosinoph_percent	0.0096145	0.021528	-0.27473	-0.25498	-0.21381	-0.16534	-0.21417	-0.097861	-0.099019	0.039599	-0.14519	-0.039141	-0.33583	-0.27614	-0.20677	-0.14801	-0.26529	-0.25267	0.0020488	0.21411	0.12943	0.29401	0.95755	1	0.51297	0.42297	0.47315	0.28302	0.40484	0.28441	-0.07059	0.054323
Kfree	-0.066344	-0.054281	-0.3364	-0.23607	-0.33253	-0.355	-0.28578	-0.22991	-0.2124	-0.13217	-0.21137	-0.16961	-0.3506	-0.42855	-0.2711	-0.23025	-0.33359	-0.34576	-0.005105	0.1178	0.05329	0.12854	0.44853	0.51297	1	0.85786	0.94355	0.47785	0.40151	0.30752	0.020089	0.33473
Lfree	-0.10053	-0.044583	-0.33421	-0.23935	-0.29099	-0.25921	-0.2767	-0.22147	-0.19577	-0.11528	-0.22547	-0.19011	-0.32772	-0.33702	-0.29019	-0.25245	-0.33536	-0.32628	-0.48025	0.16824	0.064342	0.1333	0.38204	0.42297	0.85786	1	0.97962	0.42585	0.39741	0.28735	0.0067583	0.37852
KplusL	-0.090915	-0.050244	-0.34736	-0.24717	-0.31815	-0.30661	-0.29092	-0.23337	-0.20982	-0.12649	-0.22835	-0.18913	-0.34899	-0.38554	-0.29381	-0.25332	-0.34733	-0.34633	-0.31156	0.15444	0.061845	0.13565	0.42148	0.47315	0.94355	0.97962	1	0.46206	0.41365	0.30628	0.011934	0.37492
Age	-0.44562	-0.27057	-0.66571	-0.50727	-0.60424	-0.47564	-0.63338	-0.52823	-0.52521	-0.46579	-0.61165	-0.54441	-0.77039	-0.73271	-0.68401	-0.58814	-0.7589	-0.73107	-0.031795	0.19474	-0.0070261	-0.10506	0.19219	0.28302	0.47785	0.42585	0.46206	1	0.52475	0.53839	0.31191	0.25613
Neutroph_number	-0.53017	-0.26709	-0.68843	-0.66022	-0.56114	-0.54577	-0.49376	-0.57261	-0.56542	-0.56656	-0.70625	-0.67213	-0.67565	-0.5907	-0.59548	-0.64799	-0.67703	-0.60565	-0.066394	-0.023287	0.13706	0.0078093	0.36594	0.40484	0.40151	0.39741	0.41365	0.52475	1	0.94334	0.27566	0.54001
Neutroph_percent	-0.57351	-0.2914	-0.75244	-0.70479	-0.61948	-0.58792	-0.52274	-0.60831	-0.62607	-0.64082	-0.77085	-0.73249	-0.71249	-0.6262	-0.62801	-0.6909	-0.71811	-0.64776	-0.011667	-0.047583	0.075598	-0.021173	0.20498	0.28441	0.30752	0.28735	0.30628	0.53839	0.94334	1	0.33009	0.47877
Pack/years	-0.24908	-0.11666	-0.30467	-0.28425	-0.27715	-0.23845	-0.20272	-0.25438	-0.26965	-0.25236	-0.31301	-0.2852	-0.3259	-0.28903	-0.26033	-0.27053	-0.30569	-0.27855	0.017697	-0.057942	-0.034388	-0.18635	-0.049049	-0.07059	0.020089	0.0067583	0.011934	0.31191	0.27566	0.33009	1	0.14016
CRP	-0.25746	-0.094391	-0.42795	-0.36912	-0.37643	-0.32974	-0.26486	-0.35025	-0.33584	-0.34779	-0.39767	-0.39485	-0.37	-0.33749	-0.32573	-0.37659	-0.37941	-0.34789	-0.12545	-0.055988	-0.0060052	-0.0081113	0.0435	0.054323	0.33473	0.37852	0.37492	0.25613	0.54001	0.47877	0.14016	1
