# Supplementary material for: Elevated serum polyclonal immunoglobulin free light chains in patients with severe asthma
Source: Front Pharmacol. 2023 Jun 16;14:1126535. doi: 10.3389/fphar.2023.1126535 (PMC10311563; doi:10.3389/fphar.2023.1126535)
Supplement: Supplementary file 5 [file DataSheet4.xlsx]

## Sheet: Area
serum λ free light chain measurement classification severe asthma individuals versus MILD ASTHMA individuals
ROC Area	Results
Area	0.6917
Std. Error	0.08557
95% confidence interval	0,5239 to 0,8594
P value	0.04644
Data
Controls (mild asthma patients (n = 15))	15
Patients (severe asthma patients (n = 24)	24
Missing Controls	15
Missing Patients	0

## Sheet: Sensitivity and Specificity
serum λ free light chain measurement classification severe asthma individuals versus mild asthma individuals
	Sensitivity%	95% CI	Specificity%	95% CI	Likelihood ratio
> 7.850	100	85,75% to 100,0%	6.667	0,1686% to 31,95%	1.071
> 9.160	95.83	78,88% to 99,89%	6.667	0,1686% to 31,95%	1.027
> 10.07	95.83	78,88% to 99,89%	13.33	1,658% to 40,46%	1.106
> 10.85	95.83	78,88% to 99,89%	20	4,331% to 48,09%	1.198
> 11.15	91.67	73,00% to 98,97%	20	4,331% to 48,09%	1.146
> 11.55	87.5	67,64% to 97,34%	20	4,331% to 48,09%	1.094
> 12.25	83.33	62,62% to 95,26%	20	4,331% to 48,09%	1.042
> 13.30	79.17	57,85% to 92,87%	26.67	7,787% to 55,10%	1.08
> 13.95	79.17	57,85% to 92,87%	33.33	11,82% to 61,62%	1.188
> 14.10	79.17	57,85% to 92,87%	40	16,34% to 67,71%	1.319
> 14.55	79.17	57,85% to 92,87%	46.67	21,27% to 73,41%	1.484
> 14.95	75	53,29% to 90,23%	46.67	21,27% to 73,41%	1.406
> 15.15	75	53,29% to 90,23%	53.33	26,59% to 78,73%	1.607
> 15.55	75	53,29% to 90,23%	60	32,29% to 83,66%	1.875
> 15.90	70.83	48,91% to 87,38%	66.67	38,38% to 88,18%	2.125
> 16.40	66.67	44,68% to 84,37%	66.67	38,38% to 88,18%	2
> 17.10	62.5	40,59% to 81,20%	66.67	38,38% to 88,18%	1.875
> 18.10	58.33	36,64% to 77,89%	66.67	38,38% to 88,18%	1.75
> 19.40	54.17	32,82% to 74,45%	66.67	38,38% to 88,18%	1.625
> 20.60	54.17	32,82% to 74,45%	73.33	44,90% to 92,21%	2.031
> 21.45	50	29,12% to 70,88%	73.33	44,90% to 92,21%	1.875
> 21.75	50	29,12% to 70,88%	80	51,91% to 95,67%	2.5
> 22.10	45.83	25,55% to 67,18%	80	51,91% to 95,67%	2.292
> 22.55	45.83	25,55% to 67,18%	86.67	59,54% to 98,34%	3.438
> 23.55	41.67	22,11% to 63,36%	86.67	59,54% to 98,34%	3.125
> 24.95	37.5	18,80% to 59,41%	86.67	59,54% to 98,34%	2.813
> 25.60	33.33	15,63% to 55,32%	86.67	59,54% to 98,34%	2.5
> 27.30	33.33	15,63% to 55,32%	93.33	68,05% to 99,83%	5
> 29.00	29.17	12,62% to 51,09%	93.33	68,05% to 99,83%	4.375
> 29.15	25	9,773% to 46,71%	93.33	68,05% to 99,83%	3.75
> 29.55	20.83	7,132% to 42,15%	93.33	68,05% to 99,83%	3.125
> 31.10	20.83	7,132% to 42,15%	100	78,20% to 100,0%
> 33.60	16.67	4,735% to 37,38%	100	78,20% to 100,0%
> 35.30	12.5	2,656% to 32,36%	100	78,20% to 100,0%
> 35.85	8.333	1,026% to 27,00%	100	78,20% to 100,0%
> 40.95	4.167	0,1054% to 21,12%	100	78,20% to 100,0%

## Sheet: ROC curve
serum λ free light chain measurement classification severe asthma individuals versus mild asthma individuals
100% - Specificity%	Sensitivity%
100	100
93.3333	100
93.3333	95.8333
86.6667	95.8333
80	95.8333
80	91.6667
80	87.5
80	83.3333
73.3333	79.1667
66.6667	79.1667
60	79.1667
53.3333	79.1667
53.3333	75
46.6667	75
40	75
33.3333	70.8333
33.3333	66.6667
33.3333	62.5
33.3333	58.3333
33.3333	54.1667
26.6667	54.1667
26.6667	50
20	50
20	45.8333
13.3333	45.8333
13.3333	41.6667
13.3333	37.5
13.3333	33.3333
6.66667	33.3333
6.66667	29.1667
6.66667	25
6.66667	20.8333
0	20.8333
0	16.6667
0	12.5
0	8.33333
0	4.16667
0	0
