# Supplementary material for: Elevated serum polyclonal immunoglobulin free light chains in patients with severe asthma
Source: Front Pharmacol. 2023 Jun 16;14:1126535. doi: 10.3389/fphar.2023.1126535 (PMC10311563; doi:10.3389/fphar.2023.1126535)
Supplement: Supplementary file 9 [file DataSheet3.xlsx]

## Sheet: Area
serum λ free light chain measurement classification severe asthma individuals versus healthy individuals
ROC Area	Results
Area under the ROC curve
Area	0.6625
Std. Error	0.08353
95% confidence interval	0,4987 to 0,8263
P value	0.06605
Data
Controls (healthy subjects (n = 20))	20
Patients (severe asthma patients (n = 24)	24
Missing Controls	0
Missing Patients	0

## Sheet: Sensitivity and Specificity
serum λ free light chain measurement classification severe asthma individuals versus healthy individuals
	Sensitivity%	95% CI	Specificity%	95% CI	Likelihood ratio
> 8.450	100	85,75% to 100,0%	5	0,1265% to 24,87%	1.053
> 8.990	95.83	78,88% to 99,89%	5	0,1265% to 24,87%	1.009
> 10.05	95.83	78,88% to 99,89%	10	1,235% to 31,70%	1.065
> 11.15	91.67	73,00% to 98,97%	10	1,235% to 31,70%	1.019
> 11.55	87.5	67,64% to 97,34%	10	1,235% to 31,70%	0.9722
> 12.20	83.33	62,62% to 95,26%	10	1,235% to 31,70%	0.9259
> 12.65	83.33	62,62% to 95,26%	15	3,207% to 37,89%	0.9804
> 12.80	79.17	57,85% to 92,87%	15	3,207% to 37,89%	0.9314
> 13.30	79.17	57,85% to 92,87%	20	5,733% to 43,66%	0.9896
> 13.95	79.17	57,85% to 92,87%	25	8,657% to 49,10%	1.056
> 14.55	79.17	57,85% to 92,87%	30	11,89% to 54,28%	1.131
> 15.00	75	53,29% to 90,23%	30	11,89% to 54,28%	1.071
> 15.45	75	53,29% to 90,23%	35	15,39% to 59,22%	1.154
> 15.90	70.83	48,91% to 87,38%	35	15,39% to 59,22%	1.09
> 16.25	66.67	44,68% to 84,37%	40	19,12% to 63,95%	1.111
> 16.60	66.67	44,68% to 84,37%	45	23,06% to 68,47%	1.212
> 16.75	66.67	44,68% to 84,37%	50	27,20% to 72,80%	1.333
> 17.00	62.5	40,59% to 81,20%	50	27,20% to 72,80%	1.25
> 17.25	62.5	40,59% to 81,20%	55	31,53% to 76,94%	1.389
> 17.35	62.5	40,59% to 81,20%	60	36,05% to 80,88%	1.563
> 17.75	58.33	36,64% to 77,89%	60	36,05% to 80,88%	1.458
> 18.45	58.33	36,64% to 77,89%	65	40,78% to 84,61%	1.667
> 18.85	54.17	32,82% to 74,45%	65	40,78% to 84,61%	1.548
> 19.45	54.17	32,82% to 74,45%	70	45,72% to 88,11%	1.806
> 20.40	54.17	32,82% to 74,45%	75	50,90% to 91,34%	2.167
> 21.00	54.17	32,82% to 74,45%	80	56,34% to 94,27%	2.708
> 21.50	50	29,12% to 70,88%	85	62,11% to 96,79%	3.333
> 22.10	45.83	25,55% to 67,18%	85	62,11% to 96,79%	3.056
> 22.55	45.83	25,55% to 67,18%	95	75,13% to 99,87%	9.167
> 22.95	41.67	22,11% to 63,36%	95	75,13% to 99,87%	8.333
> 23.80	41.67	22,11% to 63,36%	100	83,16% to 100,0%
> 24.95	37.5	18,80% to 59,41%	100	83,16% to 100,0%
> 27.20	33.33	15,63% to 55,32%	100	83,16% to 100,0%
> 29.00	29.17	12,62% to 51,09%	100	83,16% to 100,0%
> 29.15	25	9,773% to 46,71%	100	83,16% to 100,0%
> 30.75	20.83	7,132% to 42,15%	100	83,16% to 100,0%
> 33.60	16.67	4,735% to 37,38%	100	83,16% to 100,0%
> 35.30	12.5	2,656% to 32,36%	100	83,16% to 100,0%
> 35.85	8.333	1,026% to 27,00%	100	83,16% to 100,0%
> 40.95	4.167	0,1054% to 21,12%	100	83,16% to 100,0%

## Sheet: ROC curve
serum λ free light chain measurement classification severe asthma individuals versus healthy individuals
100% - Specificity%	Sensitivity%
100	100
95	100
95	95.8333
90	95.8333
90	91.6667
90	87.5
90	83.3333
85	83.3333
85	79.1667
80	79.1667
75	79.1667
70	79.1667
70	75
65	75
65	70.8333
60	66.6667
55	66.6667
50	66.6667
50	62.5
45	62.5
40	62.5
40	58.3333
35	58.3333
35	54.1667
30	54.1667
25	54.1667
20	54.1667
15	50
15	45.8333
5	45.8333
5	41.6667
0	41.6667
0	37.5
0	33.3333
0	29.1667
0	25
0	20.8333
0	16.6667
0	12.5
0	8.33333
0	4.16667
0	0
