# Supplementary material for: Elevated serum polyclonal immunoglobulin free light chains in patients with severe asthma
Source: Front Pharmacol. 2023 Jun 16;14:1126535. doi: 10.3389/fphar.2023.1126535 (PMC10311563; doi:10.3389/fphar.2023.1126535)
Supplement: Supplementary file 14 [file DataSheet5.xlsx]

## Sheet: Foglio1
	f.value	p.value	#NAME?	FDR	Fisher's LSD;;;;;
FEV1/FVC %	45549	1.9397e-12	15712	2.3999e-11	2 - 1; 3 - 1; 4 - 1; 3 - 2; 4 - 2;
FEF25%-75% L	45526	1.9629e-12	15707	2.3999e-11	2 - 1; 3 - 1; 4 - 1; 3 - 2; 4 - 2;
FEF25%-75% % predicted value	45062	2.4827e-12	15605	2.3999e-11	2 - 1; 3 - 1; 4 - 1; 3 - 2; 4 - 2; 4 - 3
FEV1 % predicted value	33301	1.7349e-09	12761	1.2578e-08	2 - 1; 3 - 1; 4 - 1; 4 - 2;;
FEV1 L	29905	1.4785e-08	11.83	8.5753e-08	2 - 1; 3 - 1; 4 - 1; 3 - 2; 4 - 2;
PEF % predicted value	22504	2.6142e-06	95827	1.2635e-05	2 - 1; 3 - 1; 4 - 1;;;
post-BD FEF25%-75% L	21045	7.9785e-06	90981	3.3054e-05	2 - 1; 3 - 1; 4 - 1; 3 - 2; 3 - 4;
PEF L	20323	1.4042e-05	88526	5.0902e-05	2 - 1; 3 - 1; 4 - 1;;;
post-BD FEV1 L	17.5	0.00014018	78533	0.00045169	2 - 1; 3 - 1; 4 - 1; 3 - 2;;
post-BD FEV1/FVC %	15225	0.0010029	69988	0.0029083	2 - 1; 3 - 1; 4 - 1;;;
FVC L	14838	0.0014174	68485	0.0037368	2 - 1; 3 - 1; 4 - 1;;;
Age years	14309	0.0022859	66409	0.0055242	1 - 2; 1 - 3; 1 - 4; 2 - 3;;
post-BD FEF25%-75% % predicted value	13068	0.0071969	61429	0.016055	2 - 1; 3 - 1; 4 - 1;;;
serum total IgE kU/L	12383	0.013771	5861	0.028525	3 - 1; 1 - 4; 3 - 2; 3 - 4;;
post-BD FEV1 % predicted value	12018	0.001955	57088	0.037797	2 - 1; 3 - 1; 4 - 1;;;
post-BD PEF % predicted value	11548	0.030838	55109	0.055894	2 - 1; 3 - 1; 4 - 1;;;
post-BD PEF L	11427	0.034723	54594	0.059233	2 - 1; 3 - 1; 4 - 1;;;
post-BD FVC % predicted value	88285	0.48507	43142	0.78151	2 - 1; 3 - 1; 4 - 1;;;
post-BD FVC L	86553	0.58216	4235	0.88857	2 - 1; 3 - 1; 4 - 1;;;
serrum specific IgE kU/L	70816	0.000318	34976	0.0004611	3 - 1; 1 - 4; 3 - 2; 3 - 4;;
blood eosinophill count %	44221	0.0066249	21788	0.0091487	1 - 2; 1 - 3; 1 - 4;;;
serum kappa plus lambda free light chains	3934	0.011819	19274	0.01558	1 - 2; 1 - 3; 1 - 4;;;
lambda free light chains	36184	0.017235	17636	0.020863	1 - 2; 1 - 3; 1 - 4;;;
kappa free light chains	36169	0.017266	17628	0.020863	1 - 2; 1 - 3; 1 - 4;;;
pack/years	30117	0.03579	14462	0.041517	1 - 3; 1 - 4;;;;
