# Supplementary material for: Elevated serum polyclonal immunoglobulin free light chains in patients with severe asthma
Source: Front Pharmacol. 2023 Jun 16;14:1126535. doi: 10.3389/fphar.2023.1126535 (PMC10311563; doi:10.3389/fphar.2023.1126535)
Supplement: Supplementary file 19 [file DataSheet1.xlsx]

## Sheet: Area
serum κ free light chain measurement classification severe asthma individuals versus healthy individuals
ROC Area	Results
Area under the ROC curve
Area	0.7052
Std. Error	0.07946
95% confidence interval	0,5494 to 0,8610
P value	0.02029
Data
Controls (healthy subjects (n = 20))	20
Patients (severe asthma subjects (n = 24)	24
Missing Controls	0
Missing Patients	0

## Sheet: Sensitivity and Specificity
serum κ free light chain measurement classification severe asthma individuals versus healthy individuals
	Sensitivity%	95% CI	Specificity%	95% CI	Likelihood ratio
> 8.165	95.83	78,88% to 99,89%	0	0,0% to 16,84%	0.9583
> 8.495	95.83	78,88% to 99,89%	5	0,1265% to 24,87%	1.009
> 8.595	95.83	78,88% to 99,89%	10	1,235% to 31,70%	1.065
> 8.725	95.83	78,88% to 99,89%	15	3,207% to 37,89%	1.127
> 8.965	91.67	73,00% to 98,97%	15	3,207% to 37,89%	1.078
> 9.205	87.5	67,64% to 97,34%	15	3,207% to 37,89%	1.029
> 9.450	87.5	67,64% to 97,34%	20	5,733% to 43,66%	1.094
> 9.645	83.33	62,62% to 95,26%	20	5,733% to 43,66%	1.042
> 9.875	83.33	62,62% to 95,26%	25	8,657% to 49,10%	1.111
> 10.20	83.33	62,62% to 95,26%	30	11,89% to 54,28%	1.19
> 10.35	83.33	62,62% to 95,26%	35	15,39% to 59,22%	1.282
> 10.45	83.33	62,62% to 95,26%	40	19,12% to 63,95%	1.389
> 10.55	83.33	62,62% to 95,26%	45	23,06% to 68,47%	1.515
> 10.65	83.33	62,62% to 95,26%	50	27,20% to 72,80%	1.667
> 10.80	79.17	57,85% to 92,87%	50	27,20% to 72,80%	1.583
> 11.45	75	53,29% to 90,23%	50	27,20% to 72,80%	1.5
> 12.10	75	53,29% to 90,23%	55	31,53% to 76,94%	1.667
> 12.35	70.83	48,91% to 87,38%	65	40,78% to 84,61%	2.024
> 12.60	66.67	44,68% to 84,37%	65	40,78% to 84,61%	1.905
> 12.75	66.67	44,68% to 84,37%	70	45,72% to 88,11%	2.222
> 12.90	62.5	40,59% to 81,20%	70	45,72% to 88,11%	2.083
> 13.05	58.33	36,64% to 77,89%	70	45,72% to 88,11%	1.944
> 13.15	54.17	32,82% to 74,45%	70	45,72% to 88,11%	1.806
> 13.80	54.17	32,82% to 74,45%	75	50,90% to 91,34%	2.167
> 14.60	50	29,12% to 70,88%	75	50,90% to 91,34%	2
> 14.95	50	29,12% to 70,88%	80	56,34% to 94,27%	2.5
> 15.25	50	29,12% to 70,88%	85	62,11% to 96,79%	3.333
> 15.85	45.83	25,55% to 67,18%	85	62,11% to 96,79%	3.056
> 16.65	45.83	25,55% to 67,18%	90	68,30% to 98,77%	4.583
> 17.20	41.67	22,11% to 63,36%	90	68,30% to 98,77%	4.167
> 17.45	37.5	18,80% to 59,41%	90	68,30% to 98,77%	3.75
> 18.10	33.33	15,63% to 55,32%	95	75,13% to 99,87%	6.667
> 19.10	29.17	12,62% to 51,09%	95	75,13% to 99,87%	5.833
> 20.50	25	9,773% to 46,71%	95	75,13% to 99,87%	5
> 21.65	16.67	4,735% to 37,38%	95	75,13% to 99,87%	3.333
> 22.20	12.5	2,656% to 32,36%	95	75,13% to 99,87%	2.5
> 23.60	12.5	2,656% to 32,36%	100	83,16% to 100,0%
> 24.80	8.333	1,026% to 27,00%	100	83,16% to 100,0%
> 25.80	4.167	0,1054% to 21,12%	100	83,16% to 100,0%

## Sheet: ROC curve
serum κ free light chain measurement classification severe asthma individuals versus healthy individuals
100% - Specificity%	Sensitivity%
100	100
100	95.8333
95	95.8333
90	95.8333
85	95.8333
85	91.6667
85	87.5
80	87.5
80	83.3333
75	83.3333
70	83.3333
65	83.3333
60	83.3333
55	83.3333
50	83.3333
50	79.1667
50	75
45	75
35	70.8333
35	66.6667
30	66.6667
30	62.5
30	58.3333
30	54.1667
25	54.1667
25	50
20	50
15	50
15	45.8333
10	45.8333
10	41.6667
10	37.5
5	33.3333
5	29.1667
5	25
5	16.6667
5	12.5
0	12.5
0	8.33333
0	4.16667
0	0
