# Supplementary material for: Elevated serum polyclonal immunoglobulin free light chains in patients with severe asthma
Source: Front Pharmacol. 2023 Jun 16;14:1126535. doi: 10.3389/fphar.2023.1126535 (PMC10311563; doi:10.3389/fphar.2023.1126535)
Supplement: Supplementary file 20 [file DataSheet2.xlsx]

## Sheet: Area
serum κ free light chain measurement classification severe asthma individuals versus mild asthma individuals
ROC Area	Results
Area under the ROC curve
Area	0.7083
Std. Error	0.08361
95% confidence interval	0,5444 to 0,8722
P value	0.03043
Data
Controls (healthy subjects (n = 20))	15
Patients (severe asthma subjects (n = 24)	24
Missing Controls	0
Missing Patients	0

## Sheet: Sensitivity and Specificity
serum κ free light chain measurement classification severe asthma individuals versus mild asthma individuals
	Sensitivity%	95% CI	Specificity%	95% CI	Likelihood ratio
> 7.315	100	85,75% to 100,0%	6.667	0,1686% to 31,95%	1.071
> 8.320	95.83	78,88% to 99,89%	6.667	0,1686% to 31,95%	1.027
> 8.845	91.67	73,00% to 98,97%	6.667	0,1686% to 31,95%	0.9821
> 9.030	91.67	73,00% to 98,97%	20	4,331% to 48,09%	1.146
> 9.360	87.5	67,64% to 97,34%	20	4,331% to 48,09%	1.094
> 9.605	87.5	67,64% to 97,34%	26.67	7,787% to 55,10%	1.193
> 9.650	83.33	62,62% to 95,26%	26.67	7,787% to 55,10%	1.136
> 9.930	83.33	62,62% to 95,26%	33.33	11,82% to 61,62%	1.25
> 10.35	83.33	62,62% to 95,26%	46.67	21,27% to 73,41%	1.563
> 10.60	83.33	62,62% to 95,26%	53.33	26,59% to 78,73%	1.786
> 10.80	79.17	57,85% to 92,87%	53.33	26,59% to 78,73%	1.696
> 11.35	75	53,29% to 90,23%	53.33	26,59% to 78,73%	1.607
> 12.00	75	53,29% to 90,23%	60	32,29% to 83,66%	1.875
> 12.35	70.83	48,91% to 87,38%	60	32,29% to 83,66%	1.771
> 12.65	66.67	44,68% to 84,37%	60	32,29% to 83,66%	1.667
> 12.85	62.5	40,59% to 81,20%	66.67	38,38% to 88,18%	1.875
> 12.95	62.5	40,59% to 81,20%	73.33	44,90% to 92,21%	2.344
> 13.05	58.33	36,64% to 77,89%	73.33	44,90% to 92,21%	2.188
> 13.75	54.17	32,82% to 74,45%	73.33	44,90% to 92,21%	2.031
> 14.70	50	29,12% to 70,88%	73.33	44,90% to 92,21%	1.875
> 15.20	50	29,12% to 70,88%	80	51,91% to 95,67%	2.5
> 15.80	45.83	25,55% to 67,18%	80	51,91% to 95,67%	2.292
> 16.60	45.83	25,55% to 67,18%	86.67	59,54% to 98,34%	3.438
> 17.20	41.67	22,11% to 63,36%	86.67	59,54% to 98,34%	3.125
> 17.45	37.5	18,80% to 59,41%	86.67	59,54% to 98,34%	2.813
> 18.10	33.33	15,63% to 55,32%	93.33	68,05% to 99,83%	5
> 19.10	29.17	12,62% to 51,09%	93.33	68,05% to 99,83%	4.375
> 19.95	25	9,773% to 46,71%	93.33	68,05% to 99,83%	3.75
> 20.95	25	9,773% to 46,71%	100	78,20% to 100,0%
> 21.65	16.67	4,735% to 37,38%	100	78,20% to 100,0%
> 23.20	12.5	2,656% to 32,36%	100	78,20% to 100,0%
> 24.80	8.333	1,026% to 27,00%	100	78,20% to 100,0%
> 25.80	4.167	0,1054% to 21,12%	100	78,20% to 100,0%

## Sheet: ROC curve
serum κ free light chain measurement classification severe asthma individuals versus mild asthma individuals
100% - Specificity%	Sensitivity%
100	100
93.3333	100
93.3333	95.8333
93.3333	91.6667
80	91.6667
80	87.5
73.3333	87.5
73.3333	83.3333
66.6667	83.3333
53.3333	83.3333
46.6667	83.3333
46.6667	79.1667
46.6667	75
40	75
40	70.8333
40	66.6667
33.3333	62.5
26.6667	62.5
26.6667	58.3333
26.6667	54.1667
26.6667	50
20	50
20	45.8333
13.3333	45.8333
13.3333	41.6667
13.3333	37.5
6.66667	33.3333
6.66667	29.1667
6.66667	25
0	25
0	16.6667
0	12.5
0	8.33333
0	4.16667
0	0
